# Supplementary material for: Self-Reported Parental Healthy Dietary Behavior Relates to Views on Child Feeding and Health and Diet Quality
Source: Nutrients. 2023 Feb 18;15(4):1024. doi: 10.3390/nu15041024 (PMC9959008; doi:10.3390/nu15041024)
Supplement: Supplementary file 1 [file nutrients-15-01024-s001.zip]

Archive with 1 entries (1 files):
- nutrients-2155429-supplementary.pdf
